# Supplementary material for: Integrative Analysis of Transcriptome and Metabolome Reveals Regulatory Networks Associated with Flavonoids in Leaves of Rhododendron hainanense Under High-Temperature Stress
Source: Plants (Basel). 2026 Mar 20;15(6):964. doi: 10.3390/plants15060964 (PMC13030612; doi:10.3390/plants15060964)
Supplement: Supplementary file 1 [file plants-15-00964-s001.zip]

Archive with 1 entries (1 files):
- plants-4176217-supplementary.xlsx
