# Supplementary material for: Integrative Analysis of Transcriptome and Metabolome Reveals Regulatory Networks Associated with Flavonoids in Leaves of Rhododendron hainanense Under High-Temperature Stress
Source: Plants (Basel). 2026 Mar 20;15(6):964. doi: 10.3390/plants15060964 (PMC13030612; doi:10.3390/plants15060964)
Supplement: Supplementary file 1 [file plants-15-00964-s001.zip › plants-4176217-supplementary.xlsx]

## Sheet: Sheet1
ID	TF	RhNT1	RhNT2	RhNT3	RhHT1	RhHT2	RhHT3
Rha04G021740	Alfin-like	33.48	33.59	25.7	53.52	101.87	89.84
Rha09G018220	AP2/ERF-AP2	248.26	150.25	346.2	87.22	42.29	61.58
Rha07G013190	AP2/ERF-ERF	69.66	38.57	309.53	27.94	17.89	38.25
Rha07G008660	AP2/ERF-ERF	63.34	34.58	75.43	9.56	0	0.29
Rha02G004930	AP2/ERF-ERF	66.28	25.85	33.64	1.67	2.35	2.68
Rha03G022640	AP2/ERF-ERF	15.79	16.66	16.98	51.19	55.1	78.17
Rha09G011270	AP2/ERF-ERF	41.29	48.59	24.14	16.01	11.02	13.01
Rha07G008760	AP2/ERF-ERF	77.67	29.02	69.91	6.6	0.25	0.25
Rha07G013210	AP2/ERF-ERF	38.37	40.41	236.2	17.37	26.67	21.26
Rha11G010880	AP2/ERF-ERF	11.44	14.18	11.49	61.36	33.7	56.06
Rha04G014920	AP2/ERF-ERF	2.5	0.51	25.82	1.13	0.42	0.21
Rha06G015830	AP2/ERF-ERF	208.78	145.55	638.94	131.95	85.21	47.32
Rha1633G000010	AP2/ERF-ERF	0.15	14.54	3.61	0.46	0.52	0.94
Rha05G009620	AP2/ERF-ERF	4.68	9.18	3.92	29.48	17.57	41.39
Rha08G012160	AP2/ERF-ERF	677.5	292.91	633.39	73.2	48.11	28.06
Rha01G003220	AP2/ERF-ERF	40.29	25.65	30.34	3.76	5.76	16.47
Rha05G016090	AP2/ERF-ERF	144.68	138.41	151.2	635.59	303.64	554.16
Rha07G017230	AP2/ERF-ERF	0.41	2.97	0.71	28.27	9.79	38.1
Rha13G014610	AP2/ERF-ERF	103.9	107.14	43.5	32.54	34.78	25.35
Rha09G019570	AP2/ERF-ERF	2.63	3.21	3.13	19.89	13.26	12.01
Rha10G005120	AP2/ERF-ERF	7.34	5.76	9.64	18.75	26.35	35.32
Rha01G021390	AP2/ERF-ERF	42.64	34.06	7.29	3.18	0.51	6.75
Rha12G015080	AP2/ERF-ERF	7.4	8.13	14.34	71.25	35.9	61.1
Rha02G007480	AP2/ERF-ERF	19.06	7.05	25.47	1.9	2.88	4.34
Rha01G025890	AP2/ERF-ERF	242.72	215.84	388.05	8.34	16.11	23.2
Rha03G022460	AP2/ERF-ERF	12.12	12.59	10.48	1.24	2.84	1.26
Rha03G012280	AP2/ERF-ERF	1.46	11.93	1.28	0.8	0.68	1.19
Rha05G023140	ARID	10.21	7.5	23.56	2.96	2.71	5.01
Rha03G005350	AUX/IAA	25.73	47.58	23.2	230.48	52.47	133.29
Rha03G005360	AUX/IAA	24.27	10.64	45.17	7.83	0.47	1.84
Rha01G024120	AUX/IAA	41.36	24.88	61.44	20.62	11.47	13.31
Rha04G015470	B3	200.21	128.47	299.86	82.21	67.29	78.2
Rha02G013030	B3	18.13	16.67	14.66	58.19	35.58	28.67
Rha01G010350	B3	10.01	9.37	9.14	19.01	33.41	19.73
Rha12G014060	B3	1.84	1.9	1.25	3.79	15.02	16.01
Rha12G014070	B3	0.98	0.84	1.25	3.66	5.3	3.62
Rha10G005180	B3	0	0	0.03	0.55	0.97	0.88
Rha10G009840	B3-ARF	20.74	22.33	34.26	12.2	17.22	13.66
Rha01G015140	B3-ARF	11.98	11.59	12.36	28.37	22.4	35.74
Rha05G022060	B3-ARF	6.26	5.23	2.94	1.74	2.51	1.42
Rha07G001160	BBR-BPC	1.82	1.52	1.34	7.13	6.67	5.8
Rha04G000950	BES1	0.28	0.14	0.32	13.76	7.86	10.36
Rha07G001980	BES1	45.46	45.92	29.25	22.91	24.76	20.87
Rha01G022800	bHLH	17.62	8.56	24.72	8.01	4.99	5.38
Rha03G013800	bHLH	114.04	66.96	111.92	10.9	2.64	0.22
Rha06G014370	bHLH	12.81	4.68	10.97	4.04	5.06	3.85
Rha13G005470	bHLH	0	0.11	0.4	35.45	10.93	25.16
Rha13G010250	bHLH	0.67	0.91	1.05	2.6	2.22	5.27
Rha11G019630	bHLH	3.06	4.95	2.78	7.94	15.69	22.72
Rha07G024460	bHLH	57.57	75.83	132.71	541.94	183.88	300.47
Rha06G025620	bHLH	22.04	21.93	30.31	454.7	197.94	297.39
Rha01G014730	bZIP	6.52	9.25	7.59	13.75	30.47	21.09
Rha07G002820	bZIP	11.6	21.78	13.06	69.99	32.76	40.87
Rha08G002610	bZIP	8.18	12.4	9.66	40.42	22.04	34.34
Rha11G003790	C2C2-Dof	5.75	6.01	2.63	15.58	22.6	8.65
Rha08G010550	C2C2-Dof	39.74	18.74	60.95	9.51	0.44	0.96
Rha12G001540	C2C2-Dof	11.38	10.91	15.34	50.53	31.07	34.67
Rha10G002890	C2C2-Dof	118.78	98.81	77.13	47.99	61.04	43.6
Rha02G024990	C2C2-GATA	27.19	19.42	17.39	9.56	3.54	1.9
Rha09G005120	C2C2-GATA	29.49	27.61	38.56	21.65	8.09	10.2
Rha06G025250	C2H2	5.83	3.02	10.25	1.06	0.88	0
Rha08G006510	C2H2	14.33	17.98	13.16	45.41	43.05	45.35
novel.6988	C2H2	0	0.101422	0.040106	0.212315	0.666249	1.47752
Rha13G017420	C2H2	0.46	0.82	0.48	2	4.27	2.28
Rha10G013110	C3H	29.55	25.43	27.72	99.81	57.95	81.12
Rha12G019890	C3H	6.6	8.06	5.96	4.19	1.87	3.73
Rha05G007770	C3H	93.62	80.24	72.59	33.08	43.13	65.41
Rha05G015610	C3H	14.77	18.76	12.8	31.71	38.09	42.26
novel.7573	CSD	6.24474	4.99021	2.48837	0	0	0
novel.1714	CSD	10.7203	8.83377	6.0367	2.12886	5.26254	2.74301
Rha01G017780	DDT	4.31	4.28	2.69	8.78	12.46	8.57
Rha11G002200	DDT	3.88	4.78	2.35	9.64	8.28	7.95
Rha04G004700	E2F-DP	5.84	6.78	7.54	22.58	16.02	21.62
Rha06G006660	E2F-DP	2.72	2.01	1.75	3.82	9.19	5.91
Rha01G016190	EIL	11.82	22.8	6.3	3.92	3.91	6.25
Rha02G017990	FAR1	8.81	6.57	8.91	3.5	1.73	2.66
novel.1228	FAR1	6.73357	6.50787	5.64742	0.411968	0	0
Rha01G021800	FAR1	507.24	344.92	1235.91	243.07	105.28	140.83
novel.6152	FAR1	1.92561	2.24276	1.81501	6.94892	7.9548	12.0813
novel.5578	FAR1	0	0	0	0.824003	1.47514	0.877346
Rha02G016430	FAR1	4.04	5.76	4.17	15.12	13.02	8.47
novel.6076	FAR1	14.1934	10.7465	11.4621	0.243223	0.091264	0
novel.6035	FAR1	0.315109	0.327146	0.320102	8.56745	2.31396	1.98683
novel.6561	FAR1	0.680905	0.357826	0.086132	2.19302	2.72417	0.889827
Rha1043G000030	GARP-G2-like	107.87	98.74	97.25	42.71	64.11	51.43
Rha10G004170	GARP-G2-like	180.73	148.58	127.27	48.25	93.46	62.95
Rha09G011590	GARP-G2-like	96.23	127.3	38.4	263.25	170.63	289.73
Rha03G016310	GARP-G2-like	3.8	2.34	5.8	0.9	0.89	1.47
Rha08G016110	GeBP	2.16	4.42	1.5	11.66	13.33	4.54
Rha08G016080	GeBP	0.74	1.17	0.13	2.14	6.41	6.3
Rha08G016780	GeBP	0.11	0.32	0.31	4.06	6.86	5.3
Rha12G024320	GNAT	12.78	10.58	12.02	29.52	28.61	29.98
Rha02G022690	GNAT	23.12	37.14	46.8	295.23	145.97	72.68
Rha01G024170	GNAT	16.99	12.85	15.69	11.26	7.02	7.89
Rha09G015180	GNAT	40.88	28.42	60.71	18.94	25.89	21.92
Rha03G004410	GNAT	27.62	118.99	1.6	5.62	5.39	3.61
Rha03G020810	GRAS	5.97	5.33	4.1	12.08	12.82	11.52
Rha05G003410	GRAS	19.96	35.97	73.45	167.74	118.32	179.23
Rha10G008490	GRAS	4.75	4.84	2.31	21	14.24	6.15
Rha01G008170	GRAS	27.3	13.58	13.95	2.69	1.82	5.53
Rha05G007180	GRAS	8.17	5.02	5.14	20.47	18.34	12.23
Rha10G008360	GRAS	1.93	0.98	0.75	6.93	4.04	3.82
Rha01G026260	GRAS	0.08	0.43	0.13	2.09	1.85	1.63
Rha11G009260	GRF	8.35	8.12	5.04	22.43	14.29	13.97
Rha01G018290	HB-BELL	11.45	11.24	12.78	4.67	4.49	7.67
Rha10G021080	HB-BELL	189.47	185.86	161.2	97.22	71.17	124.38
Rha09G020150	HB-HD-ZIP	322.91	191.07	77.46	49.26	15.83	24.85
Rha01G015470	HB-HD-ZIP	1.14	2.57	1.19	221.84	6.18	50.12
Rha11G017220	HB-HD-ZIP	0.77	0.8	0.94	5.81	2.21	2.36
Rha11G002190	HB-HD-ZIP	2.69	6.47	2.26	21.47	16.93	21.06
Rha13G016500	HB-HD-ZIP	44.33	17.12	37.64	6.57	1.19	1.56
Rha02G011570	HB-other	45.5	16.5	30.93	6.83	6.96	3.98
Rha01G010510	HB-PHD	3.92	3.78	5.11	8.51	13.98	11.96
Rha09G006780	HB-WOX	0	0	0	1.45	2.69	0.13
Rha11G018280	HB-WOX	24.75	38.05	29.64	22.33	10.61	13.75
Rha12G022070	HMG	665.85	610.4	823.45	360.29	240.61	390.09
Rha10G011930	HMG	26.37	25.08	17.45	2.16	0.96	1.42
Rha11G018340	HMG	613.27	483.55	568.28	324.04	307	171.74
Rha04G002320	HMG	311.9	251.23	368.6	222.15	152.67	153.47
Rha04G020930	HRT	0.15	0.59	0	6.72	5.53	1.18
Rha07G011760	HSF	7.93	8.79	7.12	14.62	15.84	29.9
Rha05G018810	HSF	3.38	0.82	4.85	0.75	0.21	0.82
novel.539	HSF	5.40813	5.4922	3.54271	0.54342	1.41328	0.344748
Rha08G014680	HSF	0.4	0.2	1.26	3.39	5.59	7.48
Rha03G012680	IWS1	0.28	0.33	0.25	3.87	8.22	3.08
Rha12G004740	LFY	0.23	0.34	0.2	1.21	2.68	3.15
Rha12G015540	LOB	294.06	221.88	174.28	97.93	85.58	37.38
Rha08G003560	LOB	25.32	15.43	31.23	2.31	1.18	2.53
Rha03G025270	LOB	28.23	29.67	20.87	13.13	2.63	1.94
Rha10G003500	LOB	2.84	5.86	2.26	12.76	27.14	30.35
Rha04G014250	LOB	42.51	46.91	36.71	14.54	30.67	18.11
Rha05G017720	LOB	70.6	45.77	48.72	6.9	19.33	0.98
Rha05G017740	LOB	42.69	30.66	66.78	6.53	11.95	0.61
Rha12G008650	LOB	37.59	32.75	30.16	21.14	18.04	16.71
Rha13G016030	MADS-M-type	2.61	3.21	1.97	6.65	5.36	6.73
Rha11G009040	MADS-M-type	0.18	0	0.41	3.09	2.53	1.6
Rha13G012940	MADS-M-type	0	0	0	5.79	4.81	1.85
Rha12G003160	MADS-M-type	0.08	0.47	0.27	2.02	2.01	1.66
Rha03G015250	MED7	15.34	15.27	10.09	35.08	40.91	48.35
novel.7665	mTERF	0	0	0	0	3.71828	3.54221
novel.3294	mTERF	0.370855	0.52186	0.327515	1.21322	1.75025	1.83651
novel.3291	mTERF	1.29507	1.92854	0.682122	2.85623	4.59941	3.45579
Rha08G012780	mTERF	40.32	29.61	39.51	17.34	21.74	25.49
Rha01G019430	MYB	19.17	8.13	20.88	3.44	1.96	2.84
Rha10G003680	MYB	2.07	9.94	0.92	91.09	126.04	39.98
Rha03G009310	MYB	3.45	4.02	2.48	8.98	8.39	8.79
Rha08G000780	MYB	10.77	12.38	9.12	0.73	3.94	1.06
Rha13G008130	MYB	1.93	2.54	1.99	14.19	11.26	12.08
Rha02G013200	MYB	0.8	0.33	0.65	37.17	7.61	30.32
Rha10G009180	MYB-related	12.1	5.91	36.94	0	2.05	0.36
Rha05G013670	MYB-related	19.16	15.95	22.82	14.74	6.15	6.05
Rha03G021550	MYB-related	2.47	1.64	2.12	5.31	6.81	4.63
Rha06G019000	MYB-related	47.08	38.96	43.39	24.89	12.15	25.51
Rha13G008030	MYB-related	0.49	0.32	1.96	12.57	6.91	6.31
Rha12G016490	MYB-related	91.95	53.75	86.83	48.9	36.14	33.29
Rha11G010760	MYB-related	387.94	304.42	373.59	198.07	105.6	67.75
Rha11G017310	MYB-related	80.08	118.74	46.93	39.12	42.86	38.02
Rha02G017610	MYB-related	1.23	1.22	1.69	0.04	0	0.09
Rha10G017800	MYB-related	0.33	0	0.06	2.86	7.57	1.19
Rha04G020160	MYB-related	36.83	36.08	55.53	14.34	6.89	3.56
Rha13G020120	NAC	25.63	40.16	48.57	140.87	77.04	90.3
novel.799	NAC	0.21906	0.243273	0.034549	0.814754	2.55054	1.60354
Rha06G006980	NAC	11.04	11.86	13.05	23.63	67.86	23.19
Rha08G000370	NAC	94.24	56.05	102.2	230.18	375.16	192.24
Rha12G017930	NAC	1.35	0.67	0.15	19.91	0.95	13.43
Rha05G018720	NAC	46.39	53.66	34.58	135.18	131.66	107.45
Rha03G011420	NAC	39.05	21.03	67.17	197.97	209.73	156.74
Rha10G012310	NAC	17.53	13.6	130.09	932.63	167.15	798.73
Rha12G020550	NAC	4.38	9.7	4.59	32.22	24.54	82.11
Rha03G016400	NAC	2.71	4.15	2.89	9.29	8.52	6.42
Rha08G017690	NAC	23.68	24.48	23.43	7.84	3.07	7.84
Rha10G021620	NF-YC	21.04	17.48	12.95	46.46	46.06	42.82
Rha12G005540	NF-YC	79.32	60.78	121.35	43.88	34.54	35.11
Rha06G003920	Others	15.86	13.38	15.85	1.98	1.85	0.11
Rha13G014280	Others	15.6	19.31	20.08	6.19	7.07	6.43
Rha03G018840	Others	9.02	8.18	6.36	1.14	1.69	3.84
Rha05G003590	Others	29.86	13.54	10.84	10.53	6.14	7.95
Rha11G019480	Others	17.54	8.03	31.81	2.04	2.31	3.25
Rha12G008120	Others	15.28	10.78	11.04	77.11	45.11	48.24
Rha07G002040	Others	20.47	33.63	15.67	63.93	63.37	80.04
Rha09G008910	Others	23.98	18.3	9.17	5.91	3.82	3.85
Rha1650G000030	PHD	0	0	0.08	1.19	0.27	0.83
Rha01G016570	PHD	2.72	2.86	2.61	6.62	7.65	6.14
Rha01G026140	PHD	0.8	0.64	0.57	3.96	6.97	2.31
Rha07G021790	PLATZ	0	0.09	0.11	2.67	3.9	2.01
Rha09G009000	PLATZ	0.58	0.19	0.66	4.09	2.42	1.9
Rha09G004550	PLATZ	6.57	8.78	5.55	12.51	18.23	20.6
Rha09G020250	Pseudo	43.39	44.26	57.46	34.97	16.47	23.79
Rha06G020610	Pseudo	20.19	25.87	16.83	12.54	7.43	13.92
Rha02G023410	RWP-RK	0.95	0.77	2.05	11.74	7.09	24.5
Rha07G021530	SBP	4.72	3	4.5	29.52	12.71	7.38
Rha03G017900	SBP	24.24	9.15	44.46	4.29	1.8	1.04
Rha06G015720	SET	0.49	0.81	0	4.17	9.28	4.07
Rha06G015670	SET	6.41	2.59	7.19	0.69	0.36	0.31
Rha12G020730	SET	4.38	4.36	3.79	12.18	22.61	10.19
Rha06G015440	SET	6.8	5.99	4.29	13.42	17.71	18.46
Rha13G008770	SET	22.83	17.42	30.92	12.61	8.63	14.34
Rha04G007140	SET	1.51	1.45	2.12	4.75	5.55	4.18
Rha07G012880	SNF2	93.45	68.21	54.7	39.17	59.01	29.56
Rha04G014970	SNF2	1.02	0.71	1.81	3.77	5.1	4.37
Rha10G022720	SNF2	116.44	94.3	189.53	66.24	55.07	78.36
Rha02G017090	SNF2	0.44	1.04	0.88	20.85	8.07	0.48
Rha04G006610	SNF2	0	0.1	0.04	2.08	1.28	0.44
Rha13G021180	SNF2	12.4	11.78	13.47	4.85	4.96	6.26
Rha03G013520	SNF2	10.5	13.73	6.8	29.85	33.18	18.43
Rha05G005810	STAT	3.66	5.5	3.54	19.52	19.68	12.57
Rha04G015380	SWI/SNF-BAF60b	0.27	0.2	0.31	1.03	2.23	1.79
Rha08G015360	SWI/SNF-BAF60b	85.15	68.94	72.77	46.7	37.8	37.66
Rha04G014330	SWI/SNF-BAF60b	445.12	264.1	488.75	114.71	128.65	157.75
Rha03G023000	SWI/SNF-SWI3	1.37	2.73	1.47	4.44	6.91	5.13
Rha12G006420	TAZ	298.02	155.32	174.61	96.91	14.93	25.08
Rha09G018840	TCP	33.82	35.88	13.65	5.37	17.34	10.9
Rha05G015070	TCP	55.01	42.84	26.81	13.84	30.79	20.4
Rha06G021700	Tify	116.52	313.89	265.44	1543.75	1115.73	1285.5
Rha13G012670	Tify	0.11	0.67	0.32	8.92	15.62	6.84
Rha13G020200	Tify	7.14	35.36	8.02	257.09	110.88	51.44
Rha10G012490	Tify	3.75	17.39	12.66	867.12	177.81	409.99
Rha82G000010	Tify	0	0.12	0	6.6	5.31	3.73
Rha01G012640	Trihelix	32.79	34.49	21.97	77.69	90.96	63.52
Rha03G010940	Trihelix	0.61	1.02	1.32	3.91	4.23	3.01
Rha02G016460	Trihelix	2.42	3.37	1.92	1.01	1.07	1.05
Rha08G010370	Trihelix	67.88	32.22	108.83	41.22	20.25	18.51
Rha05G011450	Trihelix	3.76	3.71	4	10.35	12.13	9.57
Rha03G003160	TUB	66.6	58.63	49.75	37.46	14.99	23.29
Rha12G004050	WRKY	11.47	71.06	13.33	468.49	72.63	158.85
Rha01G021080	WRKY	37	92.79	46.95	136.77	168.21	180.53
Rha12G017730	WRKY	79.6	69.69	83.06	51.2	25.61	26.08
Rha11G013750	WRKY	2.92	2.64	3.97	0.83	1.09	0.5
novel.6275	zf-HD	0	0	0	0.360418	4.54459	0.590469
Rha11G003670	zf-HD	132.96	91.75	98.53	56.48	67.36	59
